# Supplementary material for: Discursive Analysis of Pediatrician’s Therapeutic Approach towards Childhood Fever and Its Contextual Differences: An Ethnomethodological Study
Source: Children (Basel). 2024 Mar 7;11(3):316. doi: 10.3390/children11030316 (PMC10968929; doi:10.3390/children11030316)
Supplement: Supplementary file 1 [file children-11-00316-s001.zip]

Archive with 1 entries (1 files):
- children-2860754-supplementary.pdf
